# Supplementary material for: L amino acid transporter structure and molecular bases for the asymmetry of substrate interaction
Source: Nat Commun. 2019 Apr 18;10:1807. doi: 10.1038/s41467-019-09837-z (PMC6472337; doi:10.1038/s41467-019-09837-z)
Supplement: Supplementary file 4 — Source data [file 41467_2019_9837_MOESM4_ESM.xlsx]

## Sheet: Figure 2
Figure 2										Michaelis Menten Wild-type without Nb74					Michaelis Menten Wild-type with Nb74
	a)	Influx			Efflux					V (pmol L-Ala μg BasC-1 s-1)					V (pmol L-Ala μg BasC-1 s-1)
		NT	Nb74		NT	Nb74		b)	[L-Alanine] μM	n=1	n=2	n=3		[L-Alanine] μM	n=1	n=2	n=3
									3.12	0.3053	0.5102	0.3567		3.12	0.6566	0.634109	0.6393
	n=1	100	121.339		100	24.607			6.25	0.7405	0.7244	0.7456		6.25	0.9432	1.0872	0.9567
	n=2	100	200.963		100	0.449266			12.5	1.2162	1.2567	1.3257		12.5	1.5507	1.52797	1.5787
	n=3	100	121.016		100	0.82509			25	1.8234	1.5678	2.1404		25	3.2314	3.05956	2.91147
	n=4	100	109.64		100	16.8015			50	3.0305	2.9734	3.032		50	4.789	4.3898	5.08621
	n=5	100	78.919		100	3.02457			100	5.3456	5.1244	4.8793		100	5.8876	5.6678	6.4455
	n=6	100	97.952		100	13.298			200	7.3465	6.5819	6.9382		200	6.0679	5.90598	6.11543
									400	7.1427	6.3567	9.2567		400	7.7667	8.35597	7.94586
		WT	NB74		WT	NB74			800	7.5253	7.5445	9.4355		800	8.08612	8.0089	8.0453
		mean	mean	s.e.m.	mean	mean	s.e.m.		1600	13.7691	16.174	19.1683		1600	8.87084	8.9877	8.7065
		100	105.773	26.6268	100	9.14149	4.91227		3200	23.22	24.33	19.4676		3200	10.6546	11.5849	10.4543
										V (pmol L-Ala μg BasC-1 s-1)					V (pmol L-Ala μg BasC-1 s-1)
									[L-Alanine] μM	mean	s.e.m.			[L-Alanine] μM	mean	s.e.m.
									3.12	0.390733	0.0616216			3.12	0.643336	0.00680711
									6.25	0.736833	0.00639619			6.25	0.9957	0.0459701
									12.5	1.2662	0.0320027			12.5	1.55246	0.0146884
									25	1.84387	0.165808			25	3.06748	0.0925509
									50	3.01197	0.0193111			50	4.755	0.201992
									100	5.11643	0.134828			100	6.0003	0.231741
									200	6.95553	0.221153			200	6.02977	0.063473
									400	7.58537	0.866949			400	8.02284	0.174615
									800	8.16843	0.634309			800	8.04677	0.0223289
									1600	16.3705	1.56356			1600	8.85501	0.0816569
									3200	22.3392	1.47286			3200	10.8979	0.348717

## Sheet: Figure 3 
Figure 3
	b)								d)
		Substrate	n=1	n=2	n=3					BasC					hAsc-1
		L-Alanine	2.804	2.326	2.857					WT	S282A				WT	S325A
		2-AIB	0.188	0.189	0.171				n=1	100	127.02				100	126.01
		GABA	0.035	0.001	0.002				n=2	100	133.54				100	130.11
		Acetate	0.034	0.007	0.0302				n=3	100	124.06				100	135.06
		Ethylamine	0.047	0.031	0.024
										WT		S282			WT		S325A
										mean	s.e.m.	mean	s.e.m.		mean	s.e.m.	mean	s.e.m.
		Substrate	mean	s.e.m.						100	2.9	128.207	2.78743		100	3.2	130.393	2.61945
		L-Alanine	2.66233	0.169061
		2-AIB	0.182667	0.0058474
		GABA	0.0126667	0.0111836
		Acetate	0.0237333	0.00844828
		Ethylamine	0.034	0.00681493

## Sheet: Figure 4
Figure 4
	c)
		BasC					hAsc-1
		WT	Y236F				WT	Y280F
	n=1	100	111.98				100	128.02
	n=2	100	142.02				100	123.34
	n=3	100	116.03				100	133.65
		WT		S282			WT		S325A
		mean	s.e.m.	mean	s.e.m.		mean	s.e.m.	mean	s.e.m.
		100	5.2	123.343	9.36824		100	3.6	128.337	2.98398

## Sheet: Figure 5
Figure 5
																		Michaelis menten				Eadie-Hofstee
	b)																	V (pmol L-Ala μg BasC-1 s-1)				n=1	n=2	n=3	n=1	n=2	n=3
		BasC							hAsc-1							c)	[L-Alanine] μM	n=1	n=2	n=3		V/[L-Ala]	V/[L-Ala]	V/[L-Ala]	V (pmol L-Ala μg BasC-1 s-1)	V (pmol L-Ala μg BasC-1 s-1)	V (pmol L-Ala μg BasC-1 s-1)
		WT	K154A	K154E					WT	K194A	K194E						10	0.0101	0.0118	0.013		0.00101	0.00118	0.0013	0.0101329	0.0118255	0.0130006
	n=1	100	1.56	4.86					100	0.86	7.3						25	0.0266	0.0304	0.0286		0.001064	0.001216	0.001144	0.026602	0.0304231	0.028609
	n=2	100	2.35	9.02					100	0.07	6						50	0.0384	0.0286	0.0435		0.000768	0.000572	0.00087	0.0383904	0.0285688	0.0434616
	n=3	100	3.24	7.55					100	0.78	3.92						100	0.0711	0.0959	0.0935		0.000711	0.000959	0.000935	0.0710663	0.0959451	0.0935375
																	250	0.1355	0.1916	0.1967		0.000542	0.0007664	0.0007868	0.135522	0.191589	0.196723
		WT		K154A		K154E			WT		K194A		K194E				500	0.2289	0.2367	0.2544		0.0004578	0.0004734	0.0005088	0.2289	0.2367	0.2544
		mean	s.e.m.	mean	s.e.m.	mean	s.e.m.		mean	s.e.m.	mean	s.e.m.	mean	s.e.m.			1000	0.2826	0.3135	0.2453		0.0002826	0.0003135	0.0002453	0.2826	0.313535	0.245262
		100	3.2	2.38333	0.483044	7.14333	1.21242		100	2.3	0.57	0.251362	5.74	0.985511			2000	0.3387	0.2526	0.3567		0.00016935	0.0001263	0.00017835	0.338738	0.255646	0.3567
																		V (pmol L-Ala μg BasC-1 s-1)				V/[L-Ala]	V (pmol L-Ala μg BasC-1 s-1)
																	[L-Alanine] μM	mean	s.e.m.			mean	mean
																	10	0.0116333	0.000842293			0.00116333	0.011653
																	25	0.0285333	0.00109877			0.00114133	0.0285447
																	50	0.0368333	0.00437719			0.000736667	0.0368069
																	100	0.0868333	0.00790648			0.000868333	0.0868496
																	250	0.1746	0.0196286			0.0006984	0.174611
																	500	0.24	0.00755281			0.00048	0.24
																	1000	0.280467	0.0197399			0.000280467	0.280466
																	2000	0.316	0.0321611			0.000158	0.317028
																		Michaelis menten				Eadie-Hofstee
																		V (pmol L-Ala μg BasC-1 s-1)				n=1	n=2	n=3	n=1	n=2	n=3
																d)	[L-Alanine] mM	n=1	n=2	n=3		V/[L-Ala]	V/[L-Ala]	V/[L-Ala]	V (pmol L-Ala μg BasC-1 s-1)	V (pmol L-Ala μg BasC-1 s-1)	V (pmol L-Ala μg BasC-1 s-1)
																	0.25	0.0023	0.0028	0.0039		0.0092	0.0112	0.0156	0.0023	0.0028	0.0039
																	0.5	0.0066	0.0038	0.0045		0.0132	0.0076	0.009	0.0066	0.0038	0.0045
																	1	0.0084	0.0051	0.0075		0.0084	0.0051	0.0075	0.0084	0.0051	0.0075
																	2	0.00744	0.0154	0.00973		0.00372	0.0077	0.004865	0.00744	0.0154	0.00973
																	4	0.01367	0.01212	0.01634		0.0034175	0.00303	0.004085	0.01367	0.01212	0.01634
																	6	0.01677	0.01233	0.01356		0.002795	0.002055	0.00226	0.01677	0.01233	0.01356
																	10	0.0176	0.01667	0.01134		0.00176	0.001667	0.001134	0.0176	0.01667	0.01134
																		V (pmol L-Ala μg BasC-1 s-1)				V/[L-Ala]	V (pmol L-Ala μg BasC-1 s-1)
																	[L-Alanine] μM	mean	s.e.m.			mean	mean
																	250	0.003	0.000473142			0.012	0.003
																	500	0.00496667	0.000842293			0.00993333	0.00496667
																	1000	0.007	0.000986053			0.007	0.007
																	2000	0.0108567	0.0023687			0.00542833	0.0108567
																	4000	0.0140433	0.00123389			0.00351083	0.0140433
																	6000	0.01422	0.00132509			0.00237	0.01422
																	10000	0.0152033	0.00195255			0.00152033	0.0152033

## Sheet: Supplementary Figure 4
Supplementary Figure 4				L-Alanine efflux (pmol L-Ala μg BasC-1 s-1)							Eadie-Hofstee Wild-type without Nb74
			[Nb74] μM	n=1	n=2	n=3					n=1	n=2	n=3	n=1	n=2	n=3
		b)	0	1.021	1.228	1.488			c)	[L-Alanine] μM	V/[L-Ala]	V/[L-Ala]	V/[L-Ala]	V (pmol L-Ala μg BasC-1 s-1)	V (pmol L-Ala μg BasC-1 s-1)	V (pmol L-Ala μg BasC-1 s-1)
			0.3125	0.471	0.741	0.88				3.12	0.098	0.164	0.114	0.305318	0.5102	0.3567
			0.625	0.406	0.224	0.409				6.25	0.118	0.116	0.119	0.740532	0.7244	0.7456
			1.25	0.062	0.098	-0.37				12.5	0.097	0.101	0.106	1.21624	1.2567	1.32574
			2.5	0.384	-0.069	0.059				25	0.073	0.063	0.086	1.8234	1.5678	2.14039
			5	0.04	0.034	0.034				50	0.061	0.059	0.06	3.035	2.9734	3.02
			10	0.078	0.194	0.374				100	0.053	0.051	0.049	5.3456	5.1244	4.8793
										200	0.037	0.033	0.035	7.3456	6.58191	6.93823
										400	0.018	0.016	0.023	7.14273	6.3567	9.2567
				L-Alanine efflux (pmol L-Ala μg BasC-1 s-1)						800	0.009	0.009	0.012	7.52529	7.5445	9.4355
			[Nb74] μM	mean	s.e.m.					1600	0.009	0.01	0.012	13.7691	16.174	19.1683
			0	1.24567	0.135261					3200	0.007	0.008	0.006	23.22	24.33	19.4674
			0.3125	0.697333	0.120212
			0.625	0.346333	0.0612453						V/[L-Ala]	V (pmol L-Ala μg BasC-1 s-1)
			1.25	-0.07	0.150538						mean	mean
			2.5	0.124667	0.134989						0.125237	0.390739
			5	0.036	0.00200237						0.117895	0.736844
			10	0.215333	0.0862131						0.101298	1.26623
											0.0737545	1.84386
											0.0601893	3.00947
											0.0511643	5.11643
											0.0347762	6.95525
											0.0189634	7.58538
											0.0102105	8.16843
											0.0102316	16.3705
											0.00698098	22.3391
											Eadie-Hofstee Wild-type with Nb74
											n=1	n=2	n=3	n=1	n=2	n=3
										[L-Alanine] μM	V/[L-Ala]	V/[L-Ala]	V/[L-Ala]	V (pmol L-Ala μg BasC-1 s-1)	V (pmol L-Ala μg BasC-1 s-1)	V (pmol L-Ala μg BasC-1 s-1)
										3.12	0.21	0.203	0.205	0.6566	0.634109	0.6393
										6.25	0.151	0.174	0.153	0.9432	1.0872	0.9567
										12.5	0.124	0.122	0.126	1.5507	1.52797	1.5787
										25	0.129	0.122	0.116	3.2314	3.05956	2.91147
										50	0.096	0.088	0.102	4.789	4.3898	5.08621
										100	0.059	0.057	0.064	5.8876	5.6678	6.4455
										200	0.03	0.03	0.031	6.0679	5.90598	6.11543
										400	0.019	0.021	0.02	7.7667	8.35597	7.94586
										800	0.01	0.01	0.01	8.08612	8.0089	8.0453
										1600	0.006	0.006	0.005	8.87084	8.9877	8.7065
										3200	0.003	0.004	0.003	10.6546	11.5849	10.4543
											V/[L-Ala]	V (pmol L-Ala μg BasC-1 s-1)
											mean	mean
											0.206198	0.643336
											0.159312	0.9957
											0.124197	1.55246
											0.122699	3.06748
											0.0951001	4.755
											0.060003	6.0003
											0.0301488	6.02977
											0.0200571	8.02284
											0.0100585	8.04677
											0.00553438	8.85501
											0.0034056	10.8979

## Sheet: Supplementary Figure 6
Supplementary Figure 6
			Michaelis menten				Eadie-Hofstee
			V (pmol L-Ala μg BasC-1 s-1)				n=1	n=2	n=3	n=1	n=2	n=3
		[2-AIB] mM	n=1	n=2	n=3		V/[L-Ala]	V/[L-Ala]	V/[L-Ala]	V (pmol L-Ala μg BasC-1 s-1)	V (pmol L-Ala μg BasC-1 s-1)	V (pmol L-Ala μg BasC-1 s-1)
		4	0.497	0.417	0.56		0.12425	0.10425	0.14	0.0101329	0.0118255	0.0130006
		8	0.655	0.724	0.917		0.081875	0.0905	0.114625	0.026602	0.0304231	0.028609
		16	0.774	0.674	0.718		0.048375	0.042125	0.044875	0.0383904	0.0285688	0.0434616
		30	0.2511	2.776	2.791		0.00837	0.0925333	0.0930333	0.0710663	0.0959451	0.0935375
		63	3.31	3.348	3.014		0.0525397	0.0531429	0.0478413	0.135522	0.191589	0.196723
		125	4.15	4.353	3.959		0.0332	0.034824	0.031672	0.2289	0.2367	0.2544
		250	4.323	4.419	3.857		0.017292	0.017676	0.015428	0.2826	0.313535	0.245262
		500	4.056	4.193	4.844		0.008112	0.008386	0.009688	0.338738	0.255646	0.3567
			V (pmol L-Ala μg BasC-1 s-1)				V/[L-Ala]	V (pmol L-Ala μg BasC-1 s-1)
		[2-AIB] mM	mean	s.e.m.			mean	mean
		4	0.491333	0.0414267			0.122833	0.491489
		8	0.765333	0.0784986			0.0956667	0.76524
		16	0.722	0.028971			0.045125	0.72203
		30	1.93937	0.845145			0.0646456	2.69248
		63	3.224	0.105697			0.0511746	3.22366
		125	4.154	0.11389			0.033232	4.15413
		250	4.19967	0.173766			0.0167987	4.19978
		500	4.36433	0.24336			0.00872867	4.36435

## Sheet: Supplementary Figure 10
Supplementary Figure 10
	a)		Kd Wild-type					Kd Y236F					Kd K154A				b)		Tm Wild-type					Tm Y236F					Tm K154A
		[L-Alanine] mM	n=1	n=2	n=3		[L-Alanine] mM	n=1	n=2	n=3		[L-Alanine] mM	n=1	n=2	n=3			T (°C)	n=1	n=2	n=3		T (°C)	n=1	n=2	n=3		T (°C)	n=1	n=2	n=3
		0	0	0.508	11.77		0	1.974	0.744	0		0	0	0	0			4	100	100	100		4	100	100	100		4	100	100	100
		0.08	0.001	0	0		0.08	0.889	1.036	0.005		0.08	0.606	1.067	1.703			30	100.477	100.01	100.588		20.8	99.991	98.005	102.025		20.8	100.095	101.22	99.225
		0.19	2.348	2.14	8.84		0.19	0	0	0.254		0.19	0.348	4.285	1.409			30.9	100.577	99.83	100		24.6	99.782	100.22	98.552		24.6	99.933	100.005	99.002
		0.36	4.34	4.304	4.417		0.36	5.532	3.554	1.392		0.36	1.255	1.067	2.189			33.7	99.658	98.55	100.889		28.7	94.236	95.665	93.225		28.7	95.701	95.112	96.025
		0.78	1.03	1.05	7.379		0.78	3.698	8.384	2.828		0.78	2.562	2.359	3.719			38.1	96.452	100.531	92.556		32.9	90.5	88.552	92.336		32.9	92.796	88.954	95.668
		1.5	6.609	6.614	8.554		1.5	11.473	10.707	2.87		1.5	7.321	1.136	7.905			42.9	78.434	82.397	75.141		37.1	77.465	80.152	75.012		37.1	86.07	80.554	91.258
		3.125	10.226	10.31	9.554		3.125	15.917	11.432	7.346		3.125	11.845	6.383	14.651			47.6	49.517	53.888	45.156		41.2	50.819	55.255	46.002		41.2	58.125	52.889	62.874
		6.25	16.111	16.814	19.554		6.25	22.582	17.176	16.654		6.25	14.092	14.38	15.376			52.4	24.175	26.239	22.161		45.4	27.142	27.114	27.225		45.4	34.557	38.554	31.287
		12.5	30.546	30.584	35.221		12.5	33.547	26.076	17.575		12.5	15.845	21.52	16.121			57.1	17.22	19.017	15.552		49.7	12.488	10.778	14.055		49.7	14.965	14.558	15.254
		25	47.282	48.296	50.554		25	44.758	42.547	31.773		25	35.951	29.574	35.797			61.9	11.083	12.254	9.885		51.7	9.977	8.887	10.887		51.7	11.004	10.872	11.458
		50	70.152	71.03	72.225		50	72.23	70.914	57.702		50	50.837	57.901	51.971			66.1	7.646	8.991	6.458		52.5	6.831	7.887	5.254		52.5	8.509	8.205	9.005
		100	82.376	81.876	86.554		100	89.225	96.379	94.24		100	91.898	90.1725	89.225
		150	97.076	84.776	95.225		150	94.446	95.445	86.456		150	95.225	92.554	88.658
		200	100	100	100		200	100	100	100		200	100	100	100
			Apparent Kd Wild type (mM)					Apparent Kd Y236F (mM)					Apparent Kd K154A (mM)						Tm Wild-type (⁰C)					Tm Y236F (⁰C)					Tm K154A (⁰C)
			n=1	n=2	n=3			n=1	n=2	n=3			n=1	n=2	n=3				n=1	n=2	n=3			n=1	n=2	n=3			n=1	n=2	n=3
			35.919	35.44	32.163			44.126	36.708	46.193			55.598	58.901	69.696				47.94	48.71	47.15			41.37	41.69	40.76			42.71	42.02	43.01
			mean	s.e.m.				mean	s.e.m.				mean	s.e.m.					mean	s.e.m.				mean	s.e.m.				mean	s.e.m.
			34.5073	2.04433				42.3423	4.98773				61.3983	7.37332					47.9333	0.780021				41.2733	0.472476				42.58	0.507642
																		S
